# Supplementary material for: Genome-wide identification, characterization, and expression patterns of the BZR transcription factor family in sugar beet (Beta vulgaris L.)
Source: BMC Plant Biol. 2019 May 9;19:191. doi: 10.1186/s12870-019-1783-1 (PMC6506937; doi:10.1186/s12870-019-1783-1)
Supplement: Supplementary file 2 — Table S1. Primer sequences used for qRT-PCR. (XLSX 9 kb) [file 12870_2019_1783_MOESM2_ESM.xlsx]

## Sheet: Sheet1
Table S1 Primer sequences used for qRT-PCR
Gene ID	Forward primer (5′→3′)	Reverse primer (5′→3′)
Bv5_097170_cuzi.ti	GTATCGCGCTTCTCCTCCTC	TGGAGCTTTCGTGGAGCAAT
Bv_24040_epwr.t1	TCAACCAACCCATTTGCCTCT	ATTTCTCCTTCCCACGCCTT
Bv1_014790_fxre.t1	TGGATTGTTGAGCCTGATGGT	GCTTTGTGGAGCAGAAGAAGAG
Bv6_135080_nyuw.t1	TCAAGTAGTGCCCCTGTAACTC	TGTGTGGTGAGCAGATTGTTG
Bv1_004950_qnjn.t1	GGTCCATGTGGCGATTTGAG	GCTGCGAGTTGTAGAAACCTG
Bv_05280_yfzt.t1	AACCAAGTCGGAGTGCTTCT	AGAAAAATGGTGTTGGCAGTGT
Actin	TGCTTGACTCTGGTGATGGT	AGCAAGATCCAAACGGAGAATG
GAPDH	AGATGGAACTCGGTGGAAAAGATG	AGATGACTCTGTGACGACTGGA
