# Supplementary material for: Genome-wide identification, characterization, and expression patterns of the BZR transcription factor family in sugar beet (Beta vulgaris L.)
Source: BMC Plant Biol. 2019 May 9;19:191. doi: 10.1186/s12870-019-1783-1 (PMC6506937; doi:10.1186/s12870-019-1783-1)
Supplement: Supplementary file 3 — Table S2. The expression level of BvBZR genes in two cultivars. (XLSX 10 kb) [file 12870_2019_1783_MOESM3_ESM.xlsx]

## Sheet: Sheet1
Table S2 the expression level of BvBZR genes in two cultivars
	Z-type						E-type
	38DAE	69DAE	89DAE	99DAE	120DAE	143DAE	38DAE	69DAE	89DAE	99DAE	120DAE	143DAE
Bv5_cuzi	0.005	0.007	0.006	0.01	0.005	0.002	0.006	0.005	0.003	0.009	0.003	0.001
Bv_epwr	0.054	0.099	0.021	0.046	0.03	0.011	0.22	0.022	0.04	0.052	0.042	0.014
Bv1_fxre	0.514	0.343	0.646	0.656	0.285	0.219	2.211	1.899	1.045	1.62	0.189	0.402
Bv6_nyuw	0.088	0.153	0.07	0.21	0.147	0.103	0.131	0.059	0.058	0.11	0.08	0.127
Bv1_qnjn	0.019	0.052	0.032	0.043	0.036	0.034	0.078	0.099	0.122	0.09	0.105	0.025
Bv_yfzt	6e-05	0.0001	0.0001	0.0001	0.0001	7e-05	0.00134	0.0006	0.0001	0.0003	9e-05	8e-05
