# Supplementary material for: Genome-wide identification, characterization, and expression patterns of the BZR transcription factor family in sugar beet (Beta vulgaris L.)
Source: BMC Plant Biol. 2019 May 9;19:191. doi: 10.1186/s12870-019-1783-1 (PMC6506937; doi:10.1186/s12870-019-1783-1)
Supplement: Supplementary file 4 — Table S3. The expression level of BvBZR genes in different tissues in two cultivars. (XLSX 8 kb) [file 12870_2019_1783_MOESM4_ESM.xlsx]

## Sheet: Sheet1
Table S3 the expression level of BvBZR genes in different tissues in two cultivars
	E-type			Z-type
	Root	Stem	Leaf	Root	Stem	Leaf
Bv5_cuzi	0.0025663	0.00460499	0.0270643	0.00578275	0.00301075	0.0282426
Bv_epwr	0.0239293	0.0327248	0.08797	0.0275906	0.0393493	0.356968
Bv6_nyuw	0.0443683	0.0977636	0.383662	0.124439	0.0892496	0.764842
Bv_yfzt	0.000108837	0.000257345	0.0018332	5.92695e-05	0.000256677	0.00190283
Bv1_fxre	0.464427	0.348145	1.79358	0.658886	0.277597	1.79688
Bv1_qnjn	0.0409164	0.0355112	0.154972	0.0280112	0.0512263	0.33678
