# Supplementary material for: Genome-wide identification, characterization, and expression patterns of the BZR transcription factor family in sugar beet (Beta vulgaris L.)
Source: BMC Plant Biol. 2019 May 9;19:191. doi: 10.1186/s12870-019-1783-1 (PMC6506937; doi:10.1186/s12870-019-1783-1)
Supplement: Supplementary file 5 — Table S4. Subcellular localization prediction programs for BvBZR. (XLSX 9 kb) [file 12870_2019_1783_MOESM5_ESM.xlsx]

## Sheet: Sheet1
Table S4 Subcellular localization prediction programs for BvBZR
Gene name	Wolf PSORT Prediction
Bv5_cuzi	nucl:13; vacu:1
Bv_epwr	nucl:14
Bv1_fxre	nucl:14
Bv6_nyuw	nucl:14
Bv1_qnjn	nucl:13; vacu:1
Bv_yfzt	nucl:10; mito:2; plas:1; cysk:1
